# Supplementary material for: Establishment and immune phenotyping of patient-derived glioblastoma models in humanized mice
Source: Front Immunol. 2024 Jan 11;14:1324618. doi: 10.3389/fimmu.2023.1324618 (PMC10808686; doi:10.3389/fimmu.2023.1324618)
Supplement: Supplementary file 2 [file Table_1.xlsx]

## Sheet: Table S1
Antibodies used in mIF
Antibody	Clone	Company	Catalog #	Antibody Dilution	Diluent	Fluor	Fluor Dilution	Antigen Retrieval, Time (min)
CD11c	D3V1E	Cell Signaling	455815	0.111111	CST	Opal 570	0.111111	ER2, 30 min
CD3	A0452	Dako	A045201-2	0.111111	Akoya	Opal 520	0.111111	ER1, 20 min
PD-1	EPR4877(2)	Abcam	Ab137132	0.25	Akoya	Opal 620	0.25	ER1, 20 min
CD8	C8/144B	Dako	GA62361-2	0.111111	Akoya	Opal 480	0.111111	ER1, 20 min
CD68	PGM1	Abcam	Ab783	0.111111	Akoya	Opal 780	01:25:00	ER1, 20 min
							01:50:00
SOX2	D6D9	CST	35795	0.111111	Akoya	Opal 690	01:50:00	ER1, 20 min
