# Supplementary material for: Establishment and immune phenotyping of patient-derived glioblastoma models in humanized mice
Source: Front Immunol. 2024 Jan 11;14:1324618. doi: 10.3389/fimmu.2023.1324618 (PMC10808686; doi:10.3389/fimmu.2023.1324618)
Supplement: Supplementary file 3 [file Table_2.xlsx]

## Sheet: Table S2
Target	Vendor	Catalog Number
CD3	Abcam	5690
CD4	Abcam	133616
CD8	Abcam	187366
CD11c	Abcam	ab254183
CD68	Thermofisher	14-0688-82
SOX2	Thermofisher	PA1-094X
CD31	Invitrogen	14-0311-82
Ki67	Dako	M7248
