# Supplementary material for: Establishment and immune phenotyping of patient-derived glioblastoma models in humanized mice
Source: Front Immunol. 2024 Jan 11;14:1324618. doi: 10.3389/fimmu.2023.1324618 (PMC10808686; doi:10.3389/fimmu.2023.1324618)
Supplement: Supplementary file 4 [file Table_3.xlsx]

## Sheet: Table S3
Target	Conjugate	Vendor	Catalog Number
CD45	PE	BioLegend	368509
CD3	BUV395	BD Bioscience	563548
CD4	APC-Cy7	BioLegend	357415
CD8	PE-Cy7	BioLegend	300913
CD11c	APC	BioLegend	301613
CD56	FITC	BioLegend	318303
CD68	BV786	BioLegend	367425
CD279	BV606	BioLegend	367425
