# Supplementary material for: Establishment and immune phenotyping of patient-derived glioblastoma models in humanized mice
Source: Front Immunol. 2024 Jan 11;14:1324618. doi: 10.3389/fimmu.2023.1324618 (PMC10808686; doi:10.3389/fimmu.2023.1324618)
Supplement: Supplementary file 5 [file Table_4.xlsx]

## Sheet: Table S4
Target	Conjugate	Vendor	Catalog Number
p53	none	Cell Signaling	2527
p-p53	none	Cell Signaling	2526
AKT	none	Cell Signaling	9272
EGFR	none	Cell Signaling	4267
p-EGFR	none	Cell Signaling	3777
PI3K p110a	none	Cell Signaling	4254
Nectin 1	none	R&D Systems	AF2880
DR4	none	Pro Sci	1139
DR5	none	Pro Sci	2019
IL13Ra2	none	LS BIO	LS-C294834-100
bActin	none	Cell Signaling	4970
Rabbit IgG	HRP	Cell Signaling	7074
